# Supplementary material for: The Development of a Hoof Conformation Assessment for Use in Dairy Goats
Source: Animals (Basel). 2019 Nov 14;9(11):973. doi: 10.3390/ani9110973 (PMC6912638; doi:10.3390/ani9110973)
Supplement: Supplementary file 1 [file animals-09-00973-s001.zip]

Archive with 2 entries (2 files):
- Hoof Conformation 1.R
- Hoof Conformation 2.R
